# Supplementary material for: A statistical simulation model for field testing of non-target organisms in environmental risk assessment of genetically modified plants
Source: Ecol Evol. 2014 Mar 15;4(8):1267–83. doi: 10.1002/ece3.1019 (PMC4020688; doi:10.1002/ece3.1019)
Supplement: Data S1 — Supplementary Material. [file ece30004-1267-sd1.zip]

Archive with 1 entries (1 files):
- AmigaSimulationTool.exe
